# Supplementary material for: Comprehensive Virome Analysis of Commercial Lilies in South Korea by RT-PCR, High-Throughput Sequencing, and Phylogenetic Analyses
Source: Int J Mol Sci. 2025 Oct 1;26(19):9598. doi: 10.3390/ijms26199598 (PMC12525212; doi:10.3390/ijms26199598)
Supplement: Supplementary file 1 [file ijms-26-09598-s001.zip]

Archive with 1 entries (1 files):
- ijms-3892227-supplementary.xlsx
